# Supplementary material for: Integration Analysis of MicroRNA and mRNA Expression Profiles in Human Peripheral Blood Lymphocytes Cultured in Modeled Microgravity
Source: Biomed Res Int. 2014 Jun 23;2014:296747. doi: 10.1155/2014/296747 (PMC4090438; doi:10.1155/2014/296747)
Supplement: Supplementary file 1 — Supplementary Table S1: reports the list of miRNAs differentially expressed in PBLs incubated 24h in modeled microgravity (MMG). The table includes miRNA ID and the expression value of each PBL sample (12 donors, A-P) expressed as log2 (MMG/1g). Supplementary Table S2: reports the list of differentially expressed genes in PBLs incubated 24h in in modeled microgravity (MMG).The expression level (FC, fold-change) of each gene is expressed as log2 (MMG/1g). Supplementary Table S3: reports the list of differentially expressed genes showing a fold change greater than 16.0 in PBLs incubated in in modeled microgravity (MMG). Supplementary Table S4: reports pathways significantly enriched in PBLs incubated in modeled microgravity (MMG). Pathway analysis has been performed by using hypergeometric test on Reactome Pathways as implemented in Graphite web, considering significant those categories with a FDR < 0.1. Supplementary Table S5: reports miRNA-correlated target genes in PBLs incubated in in modeled microgravity (MMG).The correlation analyses were carried out with MAGIA2 software, by microRNA Pearson prediction analysis. Supplementary Table S6: reports the complete list of GO terms in PBLs incubated in modeled microgravity (MMG). Supplementary Table S7: reports GO terms of biological processes affected by modeled microgravity (MMG) identified from intra-class analysis. Supplementary Figure S1 shows the results of Intra-class analysis in PBLs incubated in MMG and 1g. (a) The Venn diagram shows the number of intra-class interactions in MMG, in 1g, and shared by the two gravity conditions. (b) Regulatory miRNA-gene networks relative to MMG- and 1g-specific interactions. Circles and triangles represent respectively genes and miRNAs; the expression levels of each features are represented as color scale. [file 296747.f1.zip › Supplementary table S7.xlsx]

## Sheet: MMG
Table S7. GO terms of biological processes affected by MMG identified from intra-class analysis.
GO ID	Term	Count	P Value	Fold Enrichment	Benjamini
GO:0048468	cell development	14	6.04e-06	4.61921	0.00344361
GO:0048513	organ development	21	6.47e-05	2.56741	0.0182937
GO:0048523	negative regulation of cellular process	20	0.000114	2.56005	0.021449
GO:0048522	positive regulation of cellular process	21	0.000153	2.4159	0.0215514
GO:0048666	neuron development	9	0.000159	5.64116	0.0179685
GO:0030182	neuron differentiation	10	0.000171	4.85123	0.016125
GO:0007399	nervous system development	15	0.000357	2.92947	0.0286833
GO:0022008	neurogenesis	11	0.000398	3.88906	0.0280304
GO:0045595	regulation of cell differentiation	10	0.000404	4.31878	0.0253095
GO:0010558	negative regulation of macromolecule biosynthetic process	10	0.000866	3.88453	0.0482758
GO:0031327	negative regulation of cellular biosynthetic process	10	0.00103552	3.78759	0.0523599
GO:0009890	negative regulation of biosynthetic process	10	0.00120131	3.70827	0.0555917
GO:0000902	cell morphogenesis	8	0.00123453	4.77492	0.0528122
GO:0043576	regulation of respiratory gaseous exchange	3	0.00159188	49.0347	0.0629115
GO:0031324	negative regulation of cellular metabolic process	11	0.00159912	3.24628	0.0591034
GO:0031323	regulation of cellular metabolic process	28	0.00178981	1.71754	0.0619304
GO:0010605	negative regulation of macromolecule metabolic process	11	0.0018454	3.18436	0.0601557
GO:0008344	adult locomotory behavior	4	0.00198074	15.7395	0.0609588
GO:0001558	regulation of cell growth	6	0.00200648	6.57167	0.058575
GO:0032989	cellular component morphogenesis	8	0.00229901	4.28179	0.0635998
GO:0010556	regulation of macromolecule biosynthetic process	24	0.00278268	1.80198	0.0729686
GO:0009892	negative regulation of metabolic process	11	0.0028807	2.99657	0.0721407
GO:0010557	positive regulation of macromolecule biosynthetic process	10	0.00297015	3.24899	0.0711861
GO:0060255	regulation of macromolecule metabolic process	26	0.00375474	1.69518	0.0856114
GO:0031328	positive regulation of cellular biosynthetic process	10	0.00403843	3.10195	0.0882819
GO:0080090	regulation of primary metabolic process	26	0.00431048	1.67869	0.0905083
GO:0009891	positive regulation of biosynthetic process	10	0.00444107	3.05732	0.0898351
GO:0031326	regulation of cellular biosynthetic process	24	0.00476648	1.73044	0.0928383
GO:0048469	cell maturation	4	0.00503394	11.3325	0.0945895
GO:0009889	regulation of biosynthetic process	24	0.00518195	1.71936	0.0941542
GO:0048858	cell projection morphogenesis	6	0.00544704	5.20369	0.09571
GO:0010604	positive regulation of macromolecule metabolic process	11	0.00561949	2.72733	0.0956651
GO:0051253	negative regulation of RNA metabolic process	7	0.00642729	4.1088	0.105572
GO:0032990	cell part morphogenesis	6	0.00653955	4.98009	0.104333
GO:0010629	negative regulation of gene expression	8	0.00841469	3.37276	0.12878
GO:0016477	cell migration	6	0.00890652	4.61921	0.132292
GO:0045934	negative regulation of nucleobase, nucleoside, nucleotide and nucleic acid metabolic process	8	0.00913551	3.32006	0.132059
GO:0051094	positive regulation of developmental process	6	0.00917193	4.58598	0.129299
GO:0009893	positive regulation of metabolic process	11	0.00919285	2.53781	0.126472
GO:0051172	negative regulation of nitrogen compound metabolic process	8	0.00980281	3.27528	0.131185
GO:0051272	positive regulation of cell motion	4	0.0105192	8.67281	0.136943
GO:0006350	transcription	18	0.0126363	1.82042	0.158768
GO:0007417	central nervous system development	7	0.0135382	3.49973	0.165567
GO:0048870	cell motility	6	0.0136577	4.15278	0.163443
GO:0051147	regulation of muscle cell differentiation	3	0.0139997	16.3449	0.163807
GO:0001655	urogenital system development	4	0.0143553	7.72669	0.164299
GO:0007517	muscle organ development	5	0.0163961	5.03516	0.181962
GO:0048812	neuron projection morphogenesis	5	0.0169159	4.98788	0.183681
GO:0010628	positive regulation of gene expression	8	0.0173692	2.92577	0.184687
GO:0031325	positive regulation of cellular metabolic process	10	0.019233	2.41459	0.198909
GO terms in bold are present also in Table 1.
